# Supplementary material for: Elites are people, too: The effects of threat sensitivity on policymakers’ spending priorities
Source: PLoS One. 2018 Apr 10;13(4):e0193781. doi: 10.1371/journal.pone.0193781 (PMC5892868; doi:10.1371/journal.pone.0193781)
Supplement: S1 Data — (ZIP) [file pone.0193781.s002.zip]

Archive with 7 entries (6 files):
- arceneaux.plosone.replication.R
- __MACOSX/
- __MACOSX/._arceneaux.plosone.replication.R
- Physio.w.Survey.pub.Rdata
- __MACOSX/._Physio.w.Survey.pub.Rdata
- Survey.w.Physio.pub.Rdata
- __MACOSX/._Survey.w.Physio.pub.Rdata
